# Supplementary material for: Homologous Recombination Repair Mechanisms in Serous Endometrial Cancer
Source: Cancers (Basel). 2021 Jan 12;13(2):254. doi: 10.3390/cancers13020254 (PMC7827019; doi:10.3390/cancers13020254)
Supplement: Supplementary file 1 [file cancers-13-00254-s001.zip]

Archive with 10 entries (9 files):
- cancers-1045961-supplementary R1 - Copy/
- cancers-1045961-supplementary R1 - Copy/Supplementary Figure S1.pdf
- cancers-1045961-supplementary R1 - Copy/Supplementary Figure S2.pdf
- cancers-1045961-supplementary R1 - Copy/Supplementary Figure S3.pdf
- cancers-1045961-supplementary R1 - Copy/Supplementary Figure S4.pdf
- cancers-1045961-supplementary R1 - Copy/Supplementary Table S1.pdf
- cancers-1045961-supplementary R1 - Copy/Supplementary Table S2.pdf
- cancers-1045961-supplementary R1 - Copy/Supplementary Table S3.pdf
- cancers-1045961-supplementary R1 - Copy/Supplementary Table S4.pdf
- cancers-1045961-supplementary R1 - Copy/Supplementary Table S5.pdf
